# Supplementary material for: Modifying meiotic recombination by targeting chromatin regulators to crossover hotspots in Arabidopsis
Source: Sci Adv. 2026 Mar 13;12(11):eaeb2890. doi: 10.1126/sciadv.aeb2890 (PMC12985737; doi:10.1126/sciadv.aeb2890)
Supplement: Supplementary file 2 — Data file S1 [file sciadv.aeb2890_data_file_s1.zip]

Archive with 1 entries (1 files):
- aeb2890_data_file_s1.xlsx
