# Supplementary material for: Modifying meiotic recombination by targeting chromatin regulators to crossover hotspots in Arabidopsis
Source: Sci Adv. 2026 Mar 13;12(11):eaeb2890. doi: 10.1126/sciadv.aeb2890 (PMC12985737; doi:10.1126/sciadv.aeb2890)
Supplement: Supplementary file 2 — Data file S1 [file sciadv.aeb2890_data_file_s1.zip › aeb2890_data_file_s1.xlsx]

## Sheet: Fig.1D
Fig. 1D
	Red recombinants	Green recombinants	Total number of seeds	RF [cM]
ChP×Ler_WT_1	6	3	2550	0.353566
ChP×Ler_WT_2	3	5	2609	0.307102
ChP×Ler_WT_3	4	3	1525	0.460075
ChP×Ler_WT_4	3	4	2434	0.288007
ChP×Ler_WT_5	3	6	3225	0.27946
ChP×Ler_WT_6	4	7	4047	0.272177
ChP×Ler_WT_7	3	3	2639	0.227618
ChP×Ler_WT_8	3	6	2340	0.385358
ChP×Ler_WT_9	3	2	1650	0.303491
ChP×Ler_no gRNA_1	5	4	3664	0.245936
ChP×Ler_no gRNA_2	2	5	1552	0.452053
ChP×Ler_no gRNA_3	2	3	2002	0.250063
ChP×Ler_no gRNA_4	2	2	1398	0.286534
ChP×Ler_no gRNA_5	3	1	1648	0.243014
ChP×Ler_no gRNA_6	3	3	2184	0.275104
ChP×Ler_no gRNA_7	3	3	1530	0.392929
ChP×Ler_no gRNA_8	0	4	1382	0.289856
ChP×Ler_no gRNA_9	3	1	1547	0.2589
ChP×Ler_no gRNA_10	2	3	1416	0.353733
ChP×Ler_no gRNA_11	4	5	2139	0.421646
ChP×Ler_no gRNA_12	4	3	1865	0.376042
ChP×Ler_no gRNA_13	5	7	3420	0.351495
ChP×Ler_no gRNA_14	4	4	1778	0.450961
ChP×Ler_no gRNA_15	2	3	2365	0.21164
ChP×Ler_no gRNA_16	2	4	2362	0.254345
ChP×Ler_no gRNA_17	6	4	2394	0.418587
ChP×Ler_no gRNA_18	4	3	1876	0.373833
ChP×Ler_no gRNA_19	8	8	3889	0.412267
ChP×Ler_no gRNA_20	2	1	1094	0.2746
ChP×Ler_no gRNA_21	4	2	1967	0.3055
ChP×Ler_no gRNA_22	1	3	1317	0.304183
ChP×Ler_no gRNA_23	4	3	2556	0.274241
ChP×Ler_4gRNAs_1	2	7	2376	0.379508
ChP×Ler_4gRNAs_2	4	3	2760	0.253946
ChP×Ler_4gRNAs_3	9	4	3164	0.41172
ChP×Ler_4gRNAs_4	3	3	1652	0.363858
ChP×Ler_4gRNAs_5	4	2	2059	0.291829
ChP×Ler_4gRNAs_6	3	6	2180	0.4137
ChP×Ler_4gRNAs_7	3	3	1553	0.387098
ChP×Ler_4gRNAs_8	1	4	1621	0.308929
ChP×Ler_4gRNAs_9	4	2	1701	0.353358
ChP×Ler_4gRNAs_10	5	4	3541	0.254489
ChP×Ler_4gRNAs_11	1	3	2283	0.175362
ChP×Ler_4gRNAs_12	5	1	2424	0.247832
ChP×Ler_4gRNAs_13	2	2	1476	0.271371
ChP×Ler_4gRNAs_14	2	4	1842	0.326265
ChP×Ler_4gRNAs_15	3	2	1346	0.372164
ChP×Ler_4gRNAs_16	1	3	1304	0.30722
ChP×Ler_4gRNAs_17	4	2	1508	0.398673
ChP×Ler_4gRNAs_18	3	1	1215	0.329762
ChP×Ler_4gRNAs_19	4	4	2754	0.29091
ChP×Ler_4gRNAs_20	3	2	1499	0.334114
ChP×Ler_4gRNAs_21	5	4	2947	0.305863
ChP×Ler_4gRNAs_22	3	5	2002	0.400402

## Sheet: Fig.1E
Fig. 1E
	Red recombinants	Green recombinants	Total number of seeds	RF [cM]
ChP×Col_WT_1	8	5	5218	0.249449
ChP×Col_WT_2	5	6	4137	0.266248
ChP×Col_WT_3	3	5	4114	0.194647
ChP×Col_WT_4	3	3	2353	0.25532
ChP×Col_WT_5	5	4	3124	0.288508
ChP×Col_WT_6	6	4	4624	0.216497
ChP×Col_WT_7	7	6	3831	0.339915
ChP×Col_no gRNA_1	5	6	3689	0.29863
ChP×Col_no gRNA_2	3	4	2990	0.234388
ChP×Col_no gRNA_3	5	6	3513	0.313614
ChP×Col_no gRNA_4	7	5	3677	0.326887
ChP×Col_no gRNA_5	5	4	4000	0.225254
ChP×Col_no gRNA_6	10	12	7827	0.281474
ChP×Ler_no gRNA_5	2	4	3318	0.180996
ChP×Ler_no gRNA_6	5	5	4392	0.227947
ChP×Ler_no gRNA_7	8	5	3591	0.362674
ChP×Ler_no gRNA_8	2	3	2789	0.179437
ChP×Ler_4 gRNA_1	7	4	4422	0.249066
ChP×Ler_4 gRNA_2	3	8	3490	0.315685
ChP×Ler_4 gRNA_3	8	9	4882	0.348826
ChP×Ler_4 gRNA_4	3	4	3078	0.22768
ChP×Ler_4 gRNA_5	5	5	4840	0.206825
ChP×Ler_4 gRNA_6	8	5	4482	0.290471
ChP×Ler_4 gRNA_7	6	5	3145	0.350375
ChP×Ler_4 gRNA_8	5	8	4180	0.31149
ChP×Ler_4 gRNA_9	7	6	3750	0.34727
ChP×Ler_4 gRNA_10	5	8	4510	0.288665
ChP×Ler_4 gRNA_11	6	3	3495	0.257843

## Sheet: Fig.2B
Fig. 2B
	Red recombinants	Green recombinants	Total number of seeds	RF [cM]
ChP×Ler_WT_1	3	5	4150	0.192957
ChP×Ler_WT_2	9	8	5157	0.330194
ChP×Ler_WT_3	2	3	3074	0.162787
ChP×Ler_WT_4	6	12	4049	0.445547
ChP×Ler_WT_5	10	6	4093	0.391678
ChP×Ler_WT_6	12	14	8843	0.294451
ChP×Ler_WT_7	11	18	7565	0.384082
ChP×Ler_WT_8	16	15	6883	0.451404
ChP×Ler_WT_9	14	12	5722	0.455424
ChP×Ler_WT_10	16	14	6685	0.449777
ChP×Ler_WT_11	6	7	3899	0.333977
ChP×Ler_WT_12	4	3	2875	0.243775
ChP×Ler_WT_13	2	4	2769	0.21692
ChP×Ler_WT_14	4	5	3165	0.284766
ChP×Ler_4 gRNA_JMJ14_#1_1	2	2	4968	0.0805477
ChP×Ler_4 gRNA_JMJ14_#1_2	2	2	2179	0.183739
ChP×Ler_4 gRNA_JMJ14_#1_3	3	5	4704	0.170213
ChP×Ler_4 gRNA_JMJ14_#1_4	1	0	2655	0.0376719
ChP×Ler_4 gRNA_JMJ14_#1_5	0	1	1225	0.081666
ChP×Ler_4 gRNA_JMJ14_#1_6	4	1	3941	0.126952
ChP×Ler_4 gRNA_JMJ14_#1_7	3	3	3120	0.192493
ChP×Ler_4 gRNA_JMJ14_#1_8	3	4	2399	0.292215
ChP×Ler_4 gRNA_JMJ14_#1_9	3	2	2201	0.227428
ChP×Ler_4 gRNA_JMJ14_#1_10	1	1	1899	0.105374
ChP×Ler_4 gRNA_JMJ14_#1_11	1	2	1404	0.213904
ChP×Ler_4 gRNA_JMJ14_#1_12	2	1	1635	0.183655
ChP×Ler_4 gRNA_JMJ14_#1_13	4	1	2408	0.207857
ChP×Ler_4 gRNA_JMJ14_#1_14	4	1	2539	0.197122
ChP×Ler_4 gRNA_JMJ14_#1_15	5	2	3654	0.191755
ChP×Ler_4 gRNA_JMJ14_#1_16	2	3	2721	0.183925
ChP×Ler_4 gRNA_JMJ14_#2_1	5	6	4107	0.268195
ChP×Ler_4 gRNA_JMJ14_#2_2	1	2	3210	0.0935017
ChP×Ler_4 gRNA_JMJ14_#2_3	0	5	3178	0.157456
ChP×Ler_4 gRNA_JMJ14_#2_4	4	2	2682	0.223964
ChP×Ler_4 gRNA_JMJ14_#2_5	1	2	2732	0.10987
ChP×Ler_4 gRNA_JMJ14_#2_6	4	2	2993	0.200669
ChP×Ler_4 gRNA_JMJ14_#3_1	4	4	2335	0.343201
ChP×Ler_4 gRNA_JMJ14_#3_2	3	4	2724	0.257306
ChP×Ler_4 gRNA_JMJ14_#3_3	13	11	5577	0.431269
ChP×Ler_4 gRNA_JMJ14_#3_4	5	4	2875	0.313535
ChP×Ler_4 gRNA_JMJ14_#3_5	4	4	3623	0.221056
ChP×Ler_4 gRNA_JMJ14_#3_6	3	7	3744	0.267452
ChP×Ler_no gRNA_JMJ14_1	3	4	2212	0.316958
ChP×Ler_no gRNA_JMJ14_2	2	4	2426	0.247627
ChP×Ler_no gRNA_JMJ14_3	1	3	1497	0.267559
ChP×Ler_no gRNA_JMJ14_4	2	3	1500	0.333891
ChP×Ler_no gRNA_JMJ14_5	3	3	1805	0.332964
ChP×Ler_no gRNA_JMJ14_6	1	4	1835	0.272852
ChP×Ler_no gRNA_JMJ14_7	3	5	1952	0.410679
ChP×Ler_no gRNA_JMJ14_8	6	2	2704	0.296297

## Sheet: Fig.2C
Fig. 2C
HA enrichment	% input	% input
	Coco	Aro
WT1	0.15918	0.00449368
WT2	0.110166	0.00154732
WT3	0.141198	0.00248567
#1_2	1.34741	0.000562074
#1_3	0.707404	0.00192257
#2_1	0.290991	0.00216041
#2_2	0.468485	0.00402943
#2_3	0.228202	0.00402943
#3_1	0.595316	0.0161084
#3_2	0.2562	0.00807318
#3_3	0.232235	0.000806338
no gRNAs_2	0.104404	0.0108254
no gRNAs_3	0.093117	0.0146273

## Sheet: Fig.2D
Fig. 2D
H3K4me3 enrichment	% input	% input	Normalization to not targeted region
	At1G71220	Coco
WT1	3.72821	0.507074	0.13601
WT2	4.95583	0.554225	0.111833
WT3	20.195	2.5533	0.126432
WT4	23.0829	1.80783	0.0783191
#1_1	25.1336	1.23363	0.0490827
#1_2	24.9521	1.36986	0.0548996
#1_3	26.5163	1.29697	0.0489122
#1_4	6.50872	0.0717363	0.0110216
#2_1	12.9367	0.798384	0.0617145
#2_2	16.2023	1.002	0.061843
#2_3	57.5772	1.76097	0.0305844
#2_4	15.554	1.35823	0.0873235
#3_1	12.219	0.799057	0.0653944
#3_2	11.1597	0.514183	0.0460749
#3_3	9.30857	2.09158	0.224694
#3_4	15.5741	1.85773	0.119284
no gRNAs_1	7.81438	0.611373	0.0782368
no gRNAs_2	9.74617	1.67278	0.171634
no gRNAs_3	11.4987	1.8113	0.157523

## Sheet: Fig.2E
Fig. 2E
ID	lncRNA	lncRNA	lncRNA	HB34	HB34	HB34
WT	1	1	1	1	1	1
#1	0.571748	0.560151	0.585557	2.35708	1.89404	2.00943
#2	0.667411	0.676109	0.652345	1.51756	2.02414	1.49199
#3	1.19417	0.899196	0.716235	1.2622	0.983074	1.63579
no gRNAs	NA	1.0796	0.795869	1.5526	1.0796	1.75016

## Sheet: Fig.3F
Fig. 3F
H3K4me3 enrichment	% input	% input	Normalization to not targeted region
	At1G71220	Coco_c1
WT1	9.28355	0.0549577	0.0059199
WT2	9.61566	0.0178409	0.0018554
WT3	8.79982	0.0247005	0.00280693
#1_1	25.1336	0.627347	0.0249605
#1_2	24.9521	1.06886	0.0428363
#1_4	6.50872	0.23194	0.0356352
#3_1	12.219	0.304888	0.0249519
#3_2	11.1597	0.246451	0.022084
#3_3	9.30857	0.415062	0.0445893
#3_4	15.5741	0.248408	0.0159501
no gRNAs_2	9.74617	0.0096091	0.000985936
no gRNAs_3	11.4987	0.017281	0.00150287
H3K4me3 enrichment	% input	% input	Normalization to not targeted region
	At1G71220	Coco_c2
WT1	9.28355	0.0508822	0.0054809
WT2	9.61566	0.023991	0.002495
WT3	8.79982	0.0323664	0.00367807
#1_1	25.1336	0.705044	0.0280519
#1_2	24.9521	1.31942	0.0528783
#1_4	6.50872	0.329729	0.0506596
#3_1	12.219	0.00230499	0.00018864
#3_2	11.1597	0.311415	0.0279053
#3_3	9.30857	0.29406	0.0315903
no gRNAs_1	7.81438	0.737079	0.0943234
no gRNAs_3	11.4987	0.000287306	2.4986e-05

## Sheet: Fig. 4B, C
Fig.4B, C
	Red recombinants	Green recombinants	Total number of seeds	RF [cM]
End3a×Ler_WT_1	30	34	3708	1.74116
End3a×Ler_WT_2	41	34	4164	1.81767
End3a×Ler_WT_3	13	18	1928.8	1.62034
End3a×Ler_WT_4	28	28	3211.2	1.75937
End3a×Ler_WT_5	37	48	4648.8	1.84546
End3a×Ler_WT_6	27	20	2447.2	1.93937
End3a×Ler_WT_7	23	24	2816	1.6832
End3a×Ler_WT_8	23	22	2126.4	2.13913
End3a×Ler_no gRNA_1	6	12	1182	1.53462
End3a×Ler_no gRNA_2	14	17	1789	1.74809
End3a×Ler_no gRNA_3	11	12	2017	1.14688
End3a×Ler_no gRNA_4	10	8	1259	1.44008
End3a×Ler_no gRNA_5	8	8	1345	1.19675
End3a×Ler_no gRNA_6	8	7	1102	1.37055
End3a×Ler_no gRNA_7	4	9	1115	1.1728
End3a×Ler_no gRNA_8	4	1	284	1.77634
End3a×Ler_no gRNA_9	8	7	868	1.74331
End3a×Ler_no gRNA_10	16	19	1975	1.78814
End3a×Ler_no gRNA_11	6	8	735	1.92326
End3a×Ler_no gRNA_12	8	7	954	1.58489
End3a×Ler_no gRNA_13	19	13	1694	1.90721
End3a×Ler_no gRNA_14	10	7	1279	1.33812
End3a×Ler_no gRNA_15	29	30	2842.4	2.09771
End3a×Ler_no gRNA_16	8	12	1091	1.8503
End3a×Ler_no gRNA_17	10	7	950	1.80578
End3a×Ler_no gRNA_18	10	16	1224	2.14724
End3a×Ler_no gRNA_19	11	16	1391	1.96026
End3a×Ler_no gRNA_20	15	13	1898	1.48628
End3a#1_1	5	4	929	0.973522
End3a#1_2	4	5	771	1.17421
End3a#1_3	7	5	1051	1.14836
End3a#1_4	15	14	2466	1.18299
End3a#1_5	24	21	3814	1.18691
End3a#1_6	22	22	4566	0.968333
End3a#1_7	15	27	4973	0.848157
End3a#1_8	8	16	2896	0.832192
End3a#2/3_1	29	29	4529	1.28894
End3a#2/3_2	14	18	2662	1.20942
End3a#2/3_3	20	18	2337.6	1.63903
End3a#2/3_4	20	23	2127.2	2.04229
End3a#2/3_5	12	9	1602.4	1.31924
End3a#2/3_6	15	12	1724	1.57858
End3a#2/3_7	7	9	956	1.68788
End3a#2/3_8	6	4	641	1.57243
End3a#2/3_9	2	5	359	1.96925
End3a#2/3_10	3	11	1233.6	1.1414
End3a#2/3_11	27	31	2925.6	2.00255
End3a#2/3_12	17	15	1603.2	2.01634
End3a#2/3_13	5	3	460	1.75452
End3a#2/3_14	1	4	318	1.58489
CW×Ler_WT_1	13	7	2990	0.671149
CW×Ler_WT_2	10	9	3074	0.620009
CW×Ler_WT_3	13	6	1726	1.10694
CW×Ler_WT_4	11	11	3713	0.594279
CW×Ler_WT_5	18	8	3875	0.673234
CW×Ler_WT_6	14	13	4525	0.598476
CW×Ler_WT_7	15	8	3761	0.613421
CW×Ler_no gRNA_1	6	4	1840	0.544963
CW×Ler_no gRNA_2	5	2	642	1.09635
CW×Ler_no gRNA_3	10	11	3637	0.579076
CW×Ler_no gRNA_4	8	5	2303	0.566083
CW×Ler_no gRNA_5	15	11	3302	0.790526
CW×Ler_no gRNA_6	7	8	2658	0.565936
CW×Ler_no gRNA_7	20	8	4050	0.693765
CW×Ler_no gRNA_8	12	6	2938	0.61455
CW×Ler_no gRNA_9	7	12	4543	0.419104
CW×Ler_no gRNA_10	18	16	5635	0.605203
CW#1_1	0	9	1305	0.69205
CW#1_2	7	4	1655	0.666876
CW#1_3	7	8	2770	0.54299
CW#1_4	7	6	2441	0.533994
CW#2/3_1	1	1	153	1.31585
CW#2/3_2	1	3	386	1.0417
CW#2/3_3	1	3	700	0.573071
CW#2/3_4	2	0	236	0.851079
CW#2/3_5	2	2	408	0.985246
CW#2/3_6	3	2	470	1.06955
CW#2/3_7	5	6	1970	0.559943
CW#2/3_8	4	5	1461	0.617926
CW#2/3_9	4	5	2103	0.42888
CW#2/3_10	3	8	2306	0.47816
CW#2/3_11	11	13	4996	0.481544
CW#2/3_12	11	12	3856	0.598263

## Sheet: Fig.4D
Fig. 4D
H3K4me3 enrichment	% input	% input	Normalization to not targeted region
	At1G71220	End3a_ChIP
WT1	10.0786	2.39104	0.237239
WT2	10.4097	1.66235	0.159692
WT3	12.5964	2.18746	0.173658
#1_1	9.13841	0.169081	0.0185022
#1_2	11.593	0.144274	0.012445
#1_3	9.73616	0.231769	0.0238049
#2/3_1	14.2046	1.50045	0.105631
#2/3_2	12.9792	0.795282	0.0612735
#2/3_3	9.51322	0.97836	0.102842
no gRNAs_1	13.3541	2.79756	0.209491
no gRNAs_2	14.6872	1.69166	0.115179
no gRNAs_3	8.31125	0.889779	0.107057

## Sheet: Fig.4E
Fig. 4E
H3K4me3 enrichment	% input	% input	Normalization to not targeted region
	At1G71220	CW_ChIP
WT1	9.28355	0.132979	0.0143242
WT2	9.61566	0.148018	0.0153935
WT4	6.35399	0.0621342	0.00977878
#1_1	15.1404	0.0962763	0.00635888
#1_2	13.2086	0.114893	0.00869835
#1_3	14.5395	0.10563	0.00726508
#2/#3_1	12.3137	0.139509	0.0113295
#2/#3_2	14.513	0.149669	0.0103127
#2/#3_3	15.8426	0.153407	0.00968322
no gRNAs_1	11.1672	0.131197	0.0117485
no gRNAs_2	14.486	0.148956	0.0102827
no gRNAs_3	14.7086	0.247813	0.0168482

[truncated: 10 more sheets: Fig.4F, Fig.4G, Fig.5A, Fig.5B, Fig.5C, Fig.5D, Fig.5E, Fig.5F, Fig. S2, Fig.S7]
